# Supplementary material for: Co-Doped CeO2/Activated C Nanocomposite Functionalized with Ionic Liquid for Colorimetric Biosensing of H2O2 via Peroxidase Mimicking
Source: Molecules. 2023 Apr 9;28(8):3325. doi: 10.3390/molecules28083325 (PMC10145388; doi:10.3390/molecules28083325)
Supplement: Supplementary file 1 [file molecules-28-03325-s001.zip]

Archive with 1 entries (1 files):
- molecules-2295938-supplementary.pdf
